# Supplementary material for: Intraoperative Perfusion Assessment in Enhanced Reality Using Quantitative Optical Imaging: An Experimental Study in a Pancreatic Partial Ischemia Model
Source: Diagnostics (Basel). 2021 Jan 8;11(1):93. doi: 10.3390/diagnostics11010093 (PMC7826658; doi:10.3390/diagnostics11010093)
Supplement: Supplementary file 1 [file diagnostics-11-00093-s001.zip]

Archive with 1 entries (1 files):
- diagnostics-1044276-supplementary.mp4
